# Supplementary material for: Optimizing Ghanaian Postgraduate students’ job performance: The impact of polychronicity, work-school facilitation, and organisational support
Source: PLoS One. 2025 Sep 18;20(9):e0329070. doi: 10.1371/journal.pone.0329070 (PMC12445522; doi:10.1371/journal.pone.0329070)
Supplement: S1 Data — (CSV) [file pone.0329070.s001.csv]

POLY1	POLY2	POLY3	POLY4	POLY5	POLY6	OS 1	OS 2	OS 3	OS 4	OS 5	OS 6	JP1	JP2	JP3	JP4	JP5	WSF1	WSF2	WSF3	WSF4	WSF5
5	5	3	5	5	5	5	5	5	5	2	3	5	3	3	3	5	5	5	4	5	5
4	4	5	5	4	4	5	5	4	5	4	5	4	5	5	5	4	4	4	4	5	4
4	4	4	4	4	4	5	5	4	5	3	5	3	4	5	4	4	5	4	4	4	5
5	5	3	5	3	3	3	3	3	3	3	3	3	3	3	4	4	4	4	4	4	3
5	5	5	4	5	4	4	4	4	4	4	4	4	4	3	5	5	5	5	5	5	5
5	5	5	5	5	5	4	5	4	4	4	4	5	3	3	5	3	5	5	4	4	5
2	5	3	4	5	4	4	4	5	4	3	3	4	4	4	3	3	4	4	4	4	5
5	5	5	5	5	5	5	5	5	5	5	5	5	5	5	5	5	5	5	5	5	5
1	3	3	3	1	2	5	4	1	4	1	1	1	1	1	1	3	1	1	1	1	3
1	1	1	1	1	1	1	1	1	1	1	1	1	1	1	1	1	1	1	1	1	1
5	5	5	3	5	3	4	4	4	4	2	2	3	2	2	3	3	3	4	4	3	4
5	5	5	5	5	4	3	3	4	3	3	2	5	2	5	3	4	5	5	5	5	5
4	4	4	4	4	4	4	4	4	4	4	4	4	4	4	4	4	4	4	4	4	4
5	5	5	5	5	5	5	5	5	5	5	5	5	4	4	4	3	4	3	4	4	3
5	4	4	4	4	5	4	4	4	4	3	2	3	2	3	3	3	4	4	4	4	4
5	5	5	5	5	5	3	3	3	3	3	5	3	3	3	3	1	1	5	1	2	3
4	4	4	4	4	4	4	4	4	4	4	4	4	4	4	4	4	4	4	4	4	4
4	5	5	4	4	4	3	4	3	3	4	4	3	4	3	4	3	4	4	4	3	4
5	5	5	5	5	5	3	3	3	3	1	1	1	1	1	3	4	4	3	4	4	4
5	5	5	5	5	5	5	5	5	5	5	5	5	5	5	5	5	5	5	5	5	5
5	5	5	5	5	5	5	5	5	3	4	4	1	1	5	5	5	5	5	5	5	5
4	4	5	4	4	4	5	4	4	3	4	5	5	3	4	4	5	3	4	3	4	4
4	4	3	5	3	4	3	3	3	4	3	3	4	3	3	4	3	4	4	4	4	4
5	4	5	5	5	5	5	5	4	4	5	4	4	4	4	5	4	4	5	5	5	5
5	4	4	5	3	4	3	3	3	4	3	2	4	2	1	3	3	4	3	2	3	4
4	5	4	4	4	4	4	4	4	4	4	4	4	4	4	4	4	4	4	4	3	4
4	4	4	4	4	4	3	4	5	5	4	4	4	5	5	4	4	4	4	5	5	4
3	3	3	3	3	3	4	4	3	3	3	3	3	3	3	2	2	2	2	2	2	3
5	5	5	5	3	4	2	4	3	4	2	3	3	4	3	4	2	4	3	4	4	4
5	5	5	5	5	5	5	5	4	4	4	4	4	4	4	5	4	5	5	4	4	4
1	1	3	3	1	1	3	3	3	2	2	2	3	3	2	2	2	2	2	2	2	1
5	5	4	5	4	4	4	4	5	5	4	3	4	5	3	3	4	4	4	4	4	5
5	4	2	4	4	2	4	2	2	2	2	2	2	2	2	2	2	2	2	2	2	4
3	5	3	3	1	1	5	3	3	3	3	2	3	2	2	3	3	3	2	2	3	3
5	5	5	1	2	2	1	1	3	3	1	2	2	2	1	2	3	3	3	3	3	3
1	1	1	1	1	1	1	1	1	1	2	2	1	3	3	2	2	1	1	1	2	2
5	5	5	4	4	5	5	4	5	5	5	3	4	3	3	3	5	3	3	4	3	5
4	4	3	3	4	4	4	4	4	4	2	3	4	3	4	3	4	4	4	3	4	4
3	3	2	2	2	2	2	2	3	1	1	5	4	3	3	3	2	3	4	4	3	2
1	5	5	5	5	5	5	5	5	5	5	5	5	3	2	5	5	5	5	2	5	5
5	5	3	3	5	3	2	2	3	3	3	3	3	2	2	2	2	3	4	4	3	4
4	4	4	4	4	4	4	4	4	4	4	4	4	4	4	5	4	5	3	3	4	4
5	5	5	5	5	5	2	4	4	4	2	4	4	4	4	4	2	3	4	4	4	4
4	4	4	4	4	4	4	4	4	4	3	4	4	4	3	4	4	4	3	4	4	4
5	5	5	5	1	4	5	5	4	5	5	5	5	5	5	5	5	5	5	4	4	5
4	4	5	4	5	5	4	3	4	4	4	4	4	3	4	3	3	4	4	3	3	4
4	5	5	4	5	4	3	3	4	3	4	4	4	3	3	4	4	4	4	4	4	4
1	5	4	4	5	4	4	5	4	5	5	4	4	4	5	5	4	4	5	4	4	4
3	3	3	4	4	4	4	4	4	4	4	3	4	4	4	4	4	4	4	4	4	4
5	5	4	4	5	5	4	5	4	5	1	1	5	1	5	5	4	5	4	4	4	5
4	4	3	5	5	4	3	3	4	3	3	4	4	3	4	4	3	4	3	3	3	3
5	5	3	5	3	4	3	4	4	4	2	1	2	1	1	5	3	2	2	2	3	4
5	3	1	5	3	3	3	3	3	3	3	3	4	2	4	3	2	4	2	4	3	3
4	4	2	5	5	2	4	5	1	3	2	2	2	1	2	2	3	4	3	3	3	4
3	4	4	4	5	3	4	3	3	4	3	3	4	3	4	3	4	3	3	3	3	4
5	5	5	4	4	5	4	1	1	3	3	2	2	2	3	3	3	3	2	5	4	4
3	3	3	3	3	4	3	3	3	3	3	3	4	3	3	3	3	4	4	3	3	4
5	5	5	5	5	5	5	4	4	4	1	1	3	1	1	3	1	2	1	1	3	3
4	4	4	5	3	4	3	5	3	3	1	3	3	2	3	3	3	3	3	3	3	4
5	5	5	5	4	4	3	3	2	3	4	4	5	5	5	3	4	4	4	4	3	5
5	5	5	5	5	5	5	5	5	5	1	1	5	1	1	5	5	5	5	5	5	5
5	4	4	5	5	5	2	2	3	3	3	3	5	1	2	5	4	4	4	4	4	4
4	4	4	4	4	4	4	4	4	3	4	4	4	3	3	4	4	4	4	3	4	4
4	5	4	5	4	5	3	3	3	3	2	1	3	1	1	1	2	3	4	3	4	4
4	4	5	4	5	3	3	5	4	5	5	5	5	4	4	5	5	5	5	5	4	4
5	5	4	5	5	4	5	5	5	5	3	4	3	2	2	1	4	5	4	4	3	5
3	1	1	1	1	1	1	2	1	1	1	1	1	1	1	1	1	1	1	1	1	1
1	1	1	1	1	1	1	1	1	1	1	1	1	1	1	1	1	1	1	1	1	1
5	5	5	4	3	4	3	3	5	5	3	4	4	2	3	3	4	4	4	3	3	4
4	4	4	5	5	4	3	4	2	4	2	3	4	2	1	2	3	4	3	4	4	4
5	5	3	5	5	5	4	5	4	3	3	3	3	4	3	5	3	3	3	3	3	4
4	4	4	4	5	4	4	4	4	4	5	5	5	5	5	5	5	5	5	4	5	5
4	5	3	5	3	4	4	4	3	4	2	5	5	2	3	3	4	4	5	4	4	5
5	5	4	5	5	3	5	3	3	3	1	5	5	2	4	4	5	4	5	5	3	5
4	5	4	4	4	4	4	5	4	5	3	5	3	4	4	4	4	4	4	3	4	4
5	5	5	5	5	5	4	4	5	5	5	5	5	4	5	5	5	4	4	5	5	5
5	5	5	5	5	5	5	5	5	5	5	5	5	5	5	5	5	5	5	5	5	5
5	5	4	5	5	5	5	5	3	4	5	5	5	5	5	3	4	4	5	5	5	5
5	2	4	3	3	4	4	3	4	3	4	3	4	4	4	4	4	4	4	4	4	4
5	5	5	5	3	3	1	3	3	3	1	1	3	1	3	5	2	3	3	1	1	3
5	5	5	5	5	3	4	5	4	4	4	4	4	4	3	5	3	4	4	3	4	4
5	5	5	5	5	5	4	4	4	4	3	4	4	2	3	3	3	4	2	3	3	4
4	5	5	5	5	5	4	4	3	4	4	4	5	4	5	3	4	5	5	4	4	4
5	4	4	5	5	4	4	4	4	4	4	4	4	4	4	4	4	4	4	4	4	4
4	5	4	4	4	4	4	4	4	4	4	4	4	4	4	4	4	4	4	4	4	4
3	5	4	5	3	3	4	4	3	3	3	4	4	4	2	3	2	3	3	4	3	5
5	5	4	3	4	4	4	3	4	4	2	3	4	2	3	3	3	4	4	4	2	4
5	5	4	5	5	5	4	5	5	5	5	5	5	5	4	5	5	5	5	5	5	5
5	5	4	5	5	4	4	4	4	4	4	5	3	4	3	4	4	3	4	3	4	4
5	5	3	5	5	5	4	3	3	3	2	2	2	3	3	3	3	3	3	3	3	3
5	5	5	5	5	5	5	5	5	5	5	5	5	5	5	5	5	5	5	5	5	5
4	4	4	5	4	4	4	4	4	4	4	3	4	3	4	3	4	4	4	4	4	3
2	4	3	5	2	4	4	4	3	3	2	5	4	3	2	1	3	3	2	1	3	5
5	5	5	4	4	4	3	5	4	4	3	4	4	3	3	4	2	3	3	3	3	5
5	5	5	4	5	5	5	5	5	5	5	5	5	5	4	3	5	5	5	2	5	5
5	5	1	5	5	5	5	5	5	5	5	5	5	5	5	5	5	5	5	5	5	5
3	5	4	3	3	3	3	3	3	3	3	2	3	3	3	3	3	3	3	3	3	3
3	4	2	4	4	3	3	5	5	5	4	5	4	4	4	3	4	5	5	5	4	4
4	4	4	5	4	5	4	4	3	4	4	4	5	3	4	3	4	4	3	3	4	4
5	5	3	4	5	5	4	4	4	4	2	2	4	2	2	3	4	4	4	5	4	5
5	5	5	5	5	5	5	5	5	5	5	5	5	5	5	5	5	5	5	5	5	5
5	5	5	5	5	5	5	5	5	5	5	5	5	5	5	5	5	5	5	5	5	5
5	5	5	5	5	5	5	5	5	5	5	5	5	5	5	5	5	5	5	5	5	5
4	4	4	3	3	4	3	3	3	2	2	2	2	2	3	4	4	4	4	4	5	5
5	4	3	4	5	4	4	3	4	4	3	3	3	3	3	3	3	3	3	3	3	4
4	1	3	5	5	2	4	3	3	4	5	4	4	4	3	4	3	4	5	3	3	4
4	3	2	3	4	4	3	3	4	3	3	3	3	3	3	3	3	4	3	3	3	3
5	5	5	5	5	5	5	5	5	5	3	5	5	5	5	5	5	5	5	5	5	5
5	4	3	5	4	4	4	3	4	3	4	4	3	4	4	4	5	4	5	4	5	4
5	4	4	5	4	5	3	3	3	4	5	5	5	4	4	4	3	3	3	4	4	3
5	5	5	5	5	5	5	5	5	5	5	5	5	5	5	5	5	5	5	5	5	5
5	4	5	5	5	4	5	5	5	5	5	5	5	5	5	5	5	5	5	5	5	5
5	5	4	4	5	5	4	5	5	5	5	5	5	5	5	5	5	5	5	5	5	5
5	5	5	4	5	5	1	2	3	5	4	4	4	4	4	4	5	5	5	5	5	5
5	5	4	5	5	4	5	5	4	4	4	4	5	4	4	5	5	5	5	5	5	5
5	5	5	5	5	5	5	5	5	5	5	5	5	5	5	5	5	5	4	5	5	5
4	4	5	4	5	5	5	5	5	5	5	5	4	5	5	5	4	5	5	5	5	5
4	5	5	4	4	4	5	5	5	5	5	5	5	5	5	5	5	5	5	5	5	5
4	4	4	4	4	4	4	4	3	4	4	4	4	4	4	4	4	5	4	4	4	5
5	4	3	5	5	4	3	5	5	5	5	5	5	5	5	5	5	5	5	5	4	4
4	4	4	4	5	5	5	5	5	5	5	5	5	5	5	5	5	5	5	4	4	4
5	5	5	5	5	5	5	4	4	4	2	2	2	2	4	5	5	5	5	4	5	5
5	5	4	5	5	5	4	5	5	4	5	4	5	4	5	4	5	5	5	5	4	4
4	4	5	5	5	5	3	3	4	5	1	2	4	5	5	5	5	5	5	4	4	4
5	4	5	4	5	4	5	5	5	5	5	3	3	3	3	5	4	5	5	3	5	4
5	5	4	4	4	5	4	5	5	5	4	5	5	5	4	4	4	5	4	3	3	5
4	5	5	5	5	5	5	5	5	5	5	5	2	2	3	3	4	4	4	4	5	4
5	5	5	4	5	5	5	5	5	5	5	5	5	5	5	5	5	5	5	5	5	5
5	5	5	5	5	5	5	4	5	5	2	5	5	2	2	4	4	4	5	5	5	4
5	5	5	4	5	4	4	5	5	4	3	4	5	5	4	5	5	5	4	5	4	5
5	5	5	5	5	5	5	5	4	4	2	5	4	5	5	5	5	4	4	5	4	5
5	5	5	5	5	5	4	5	4	5	5	3	3	2	3	5	5	5	5	5	5	5
5	5	4	5	5	4	5	4	5	5	5	2	5	2	2	5	5	5	5	5	5	5
5	5	5	5	5	5	5	4	4	5	2	2	5	4	3	3	5	5	5	4	5	5
5	5	5	5	5	5	5	5	5	5	1	1	5	2	2	4	4	5	5	5	5	5
5	5	5	5	4	4	5	5	5	3	1	4	5	1	5	5	5	5	5	5	5	5
5	5	5	5	5	5	5	5	4	5	5	5	4	5	4	5	5	4	4	4	5	5
5	5	5	5	5	5	5	5	5	4	5	5	5	4	5	4	3	5	4	4	5	5
4	5	4	4	5	4	3	4	4	4	3	4	4	3	4	4	4	4	4	2	4	4
4	3	2	4	4	4	3	4	4	3	4	4	4	4	4	4	4	3	4	4	4	3
4	4	3	2	4	4	2	2	4	5	3	2	5	2	4	3	4	4	4	4	4	2
5	5	5	5	5	5	5	5	5	5	5	5	5	5	5	5	4	4	5	5	4	5
4	5	5	5	5	5	4	4	4	4	5	5	5	5	5	5	5	5	5	5	5	5
3	5	5	4	5	5	5	5	5	5	5	5	5	5	5	5	4	4	4	4	4	4
4	4	5	5	5	5	5	5	5	5	5	4	5	5	5	5	5	5	5	5	5	5
4	4	3	3	3	3	4	4	5	5	5	4	4	4	4	4	4	4	4	4	4	4
4	4	4	4	4	4	4	4	4	4	4	4	4	4	4	4	4	5	5	5	4	5
5	5	5	5	5	5	5	5	5	5	5	5	5	5	5	5	5	5	5	5	5	5
5	5	5	5	5	5	5	5	5	5	5	5	5	5	5	5	5	5	5	5	5	5
5	5	5	5	5	5	5	5	5	5	5	5	5	5	5	5	5	5	5	5	5	5
4	4	5	4	5	4	4	4	4	4	4	4	4	4	4	4	4	5	5	4	4	4
5	5	5	5	5	5	5	3	5	3	5	4	4	5	4	5	5	4	4	4	5	5
5	5	5	5	5	5	5	5	5	4	3	4	4	3	4	4	3	5	4	4	4	4
3	4	4	3	4	3	4	3	3	3	3	3	4	4	5	4	4	4	4	4	4	4
4	5	4	3	3	4	4	4	3	4	3	4	4	3	4	3	3	4	4	4	3	4
1	1	1	1	1	2	1	2	1	3	3	3	3	3	4	3	4	3	4	3	4	4
5	4	5	3	5	4	3	5	5	4	4	4	4	5	5	4	4	4	5	5	4	4
1	2	3	4	5	4	4	3	4	3	3	4	4	4	5	4	4	5	5	4	5	5
5	5	5	5	4	4	4	5	4	3	2	3	4	3	3	4	2	3	4	3	4	4
5	5	4	3	5	5	5	5	5	5	4	5	4	3	5	4	4	5	3	3	5	4
4	3	3	3	3	3	4	4	4	3	4	3	4	3	4	3	3	3	4	5	5	5
4	4	5	5	4	5	4	5	4	5	5	5	5	5	5	5	5	5	5	5	5	4
4	4	4	4	4	4	5	5	5	5	5	5	5	4	5	5	4	4	5	5	4	5
2	2	2	2	2	2	2	2	2	2	2	2	2	2	2	2	2	2	2	2	2	2
4	4	3	4	4	3	3	4	4	3	2	2	3	2	3	2	4	4	4	4	4	3
4	4	4	4	4	3	4	4	4	4	4	3	4	4	5	4	5	5	5	5	4	4
4	5	4	5	5	5	5	5	5	5	5	5	4	4	5	5	4	4	5	4	5	4
4	5	5	4	5	3	5	5	5	5	1	4	5	5	5	5	5	5	5	5	5	5
3	4	5	5	5	4	5	5	5	5	5	5	5	5	5	5	5	5	5	5	5	5
4	4	4	5	5	5	5	5	5	5	4	5	5	5	5	5	5	5	5	5	5	5
5	5	4	5	4	4	5	5	5	5	5	5	5	5	5	5	5	5	3	5	5	5
5	5	5	5	5	5	5	5	5	5	5	5	5	5	5	5	5	5	5	5	5	5
4	5	5	5	5	4	4	5	5	5	5	5	5	5	4	5	5	5	5	5	5	5
5	5	5	5	5	5	5	5	5	5	5	5	5	5	5	5	5	5	5	5	5	5
5	5	4	4	5	5	5	5	5	5	4	5	5	5	4	5	5	5	5	5	5	5
5	5	4	5	5	4	4	5	5	5	5	5	5	5	4	5	5	4	5	5	5	5
5	5	5	4	5	5	5	5	5	5	5	5	5	5	4	5	5	5	5	5	4	5
5	4	5	5	5	5	5	4	5	5	5	5	5	4	5	5	5	5	4	5	5	5
4	5	5	5	5	5	5	5	5	5	5	5	5	5	5	5	5	5	5	5	5	5
4	4	4	4	4	4	4	4	4	4	4	4	4	4	4	4	4	4	4	4	4	4
5	5	5	5	5	5	5	5	5	5	5	5	5	5	5	5	5	5	5	5	5	5
5	5	4	4	4	5	5	5	5	5	5	5	5	5	5	5	5	5	5	5	3	4
5	4	5	5	5	4	4	5	4	5	5	5	5	5	5	5	5	5	5	5	5	5
4	5	5	5	4	5	5	5	4	5	5	5	5	5	5	5	5	5	4	5	5	5
4	5	5	5	5	5	5	5	5	5	5	5	5	5	5	5	5	5	5	5	5	5
4	4	5	5	5	5	5	5	5	5	5	5	5	5	5	5	5	5	5	5	5	5
4	5	5	5	5	5	4	5	5	5	5	5	5	4	5	5	5	5	5	5	5	5
4	5	5	5	5	5	5	5	5	5	5	5	5	5	5	5	5	5	5	5	5	5
5	5	5	4	5	5	5	5	5	5	5	4	5	4	5	4	5	5	5	5	5	5
5	5	5	5	5	5	5	4	5	5	5	5	3	3	3	5	5	5	5	5	5	5
5	5	5	5	5	5	5	4	4	5	3	3	5	2	3	4	5	5	5	5	5	5
5	5	5	5	5	5	5	5	5	4	4	5	4	5	4	5	5	5	4	5	5	5
5	5	5	5	5	5	5	4	5	5	5	5	4	1	1	5	5	5	5	5	5	5
5	5	5	5	5	5	5	5	5	5	5	5	5	5	5	4	5	4	5	5	5	5
5	5	5	5	5	5	5	5	5	5	5	5	5	3	4	5	5	5	5	5	5	5
5	5	5	5	5	5	4	5	4	4	2	5	4	3	3	4	4	5	5	5	5	5
5	5	5	5	5	5	5	5	5	5	3	4	5	5	5	4	5	5	5	5	5	5
5	4	5	5	5	5	4	5	5	5	1	5	5	5	5	5	5	5	5	5	5	5
5	5	5	5	5	5	4	5	4	5	5	5	5	5	5	5	5	5	5	5	4	5
4	1	2	1	1	1	2	2	1	2	2	1	2	2	2	3	4	3	4	4	4	4
4	3	5	5	4	4	3	4	5	4	5	5	4	4	4	5	5	5	5	5	4	3
4	3	4	3	4	3	4	3	4	4	4	3	4	4	4	4	4	4	5	4	4	4
3	4	4	3	4	3	4	4	3	4	4	4	3	4	3	4	4	4	2	4	4	4
4	3	4	4	3	4	4	3	4	3	4	3	4	3	4	3	4	3	4	3	4	4
4	3	4	5	4	3	4	3	4	4	4	4	3	4	3	4	4	3	4	4	4	4
1	2	2	1	2	1	2	2	1	2	2	1	2	1	2	1	2	2	1	2	1	2
1	2	3	4	5	5	4	3	2	1	2	3	4	4	5	4	3	2	1	3	4	4
4	3	3	1	4	4	3	5	4	4	1	1	2	2	1	3	4	4	2	4	5	5
5	4	3	4	3	5	3	4	3	5	5	5	3	4	5	4	3	4	3	5	3	4
4	4	1	4	3	3	3	3	4	5	4	5	5	5	3	4	3	5	3	5	3	3
4	4	4	2	5	3	3	5	3	1	5	5	5	5	3	5	3	4	4	5	4	3
5	4	3	4	5	5	5	5	4	5	4	4	5	4	5	3	4	4	5	3	5	3
3	4	5	4	4	3	5	5	3	5	4	4	4	5	4	5	4	5	4	5	5	4
4	3	5	4	3	4	5	4	4	4	3	5	4	5	4	3	3	4	4	4	4	4
4	4	3	4	4	5	5	4	5	4	4	5	4	5	4	3	4	4	5	4	4	4
5	5	3	5	5	4	5	5	5	5	3	5	5	4	5	4	4	3	3	5	5	5
5	5	5	4	4	5	5	4	5	4	4	4	4	4	4	4	4	4	4	4	4	4
3	5	5	5	5	5	5	5	3	4	3	1	4	1	1	3	4	4	4	4	4	4
5	5	5	5	5	5	5	5	5	5	5	5	5	5	5	5	5	5	5	5	5	5
4	4	4	3	3	3	4	4	4	3	3	3	5	3	3	3	4	5	3	4	5	3
4	5	5	5	4	5	5	5	5	5	5	5	5	5	5	5	5	5	5	5	5	5
5	5	5	5	5	5	5	5	5	5	5	5	5	5	5	5	5	5	5	5	5	5
1	5	5	5	5	5	5	5	5	5	3	3	5	3	3	3	3	5	5	5	5	5
3	4	4	3	3	4	3	3	3	4	3	3	4	2	4	3	3	4	3	3	3	3
2	4	4	4	3	5	5	5	4	3	4	4	4	4	4	4	4	4	4	4	4	4
5	5	5	5	5	5	5	5	5	5	5	5	5	2	3	3	3	3	3	3	3	3
4	4	4	4	4	4	4	4	4	4	3	3	4	1	2	4	4	3	3	3	3	4
4	5	5	4	5	3	4	5	5	4	3	4	5	5	4	3	5	4	3	5	5	4
3	4	5	4	4	3	5	4	5	4	5	3	5	4	4	5	3	4	4	4	4	4
4	5	3	3	3	4	5	5	5	5	4	4	3	4	4	3	3	3	3	5	5	3
5	5	4	4	3	3	3	3	3	3	3	3	3	3	2	1	3	2	3	3	3	5
4	5	4	5	5	3	4	4	3	3	4	3	3	2	2	5	4	4	4	4	4	3
5	5	4	5	5	5	4	4	4	4	4	3	4	3	3	3	3	3	4	3	3	5
4	3	3	5	3	5	2	3	4	4	3	2	5	2	3	2	3	2	2	3	3	3
5	4	4	4	3	5	4	4	4	4	4	4	4	4	5	5	4	4	4	3	4	5
3	4	4	4	4	4	4	4	4	4	4	4	4	4	4	4	4	4	4	4	4	4
3	4	4	4	4	4	4	4	4	4	4	4	4	4	4	4	4	4	4	4	4	4
3	3	3	3	4	3	4	4	4	4	4	4	4	4	4	3	3	3	3	4	4	4
4	5	4	5	5	5	5	5	5	5	5	5	5	5	5	5	5	5	5	5	5	5
4	4	4	4	4	4	4	4	4	4	4	4	4	4	4	4	4	4	4	4	4	4
4	4	4	4	4	4	4	4	4	4	4	4	4	4	4	4	4	4	4	4	3	4
4	4	4	4	4	4	4	5	5	5	5	5	5	5	5	5	5	5	5	5	5	5
4	4	4	5	4	5	5	5	5	5	5	5	5	5	5	5	5	5	4	5	5	5
4	4	4	5	5	5	4	4	5	5	5	5	4	5	4	5	5	5	5	5	5	5
4	4	5	5	5	5	5	5	5	5	5	5	4	5	5	4	5	5	5	5	5	5
4	5	5	5	5	5	5	4	5	5	5	5	5	5	4	5	5	4	5	5	4	5
4	5	5	4	5	5	4	5	5	5	5	5	5	4	5	5	4	5	5	5	5	5
4	5	5	5	4	4	5	5	5	4	5	5	5	5	5	4	5	4	5	4	5	5
4	5	5	5	5	5	5	5	5	5	5	5	5	5	5	5	5	5	5	5	5	5
4	5	4	4	4	5	4	5	5	5	4	5	5	5	5	5	4	5	5	5	4	5
4	4	5	5	4	4	5	5	4	5	4	4	5	5	5	4	5	4	5	5	5	5
5	5	5	5	4	5	5	5	5	5	5	5	5	5	5	5	4	5	4	4	4	4
4	4	4	4	5	4	5	4	4	4	5	5	5	4	5	5	4	5	5	5	5	4
4	4	5	5	4	5	4	5	4	5	4	5	4	5	4	5	4	5	4	5	5	5
4	4	4	5	4	5	5	4	4	5	4	5	5	5	4	5	4	5	4	5	4	5
5	5	5	5	5	5	5	5	5	5	5	5	5	5	5	5	5	5	5	5	5	5
4	4	5	4	5	5	4	5	4	5	5	5	5	5	4	5	4	5	5	4	5	4
4	4	5	4	5	4	5	4	5	5	5	4	5	5	5	5	4	5	4	5	5	5
5	4	5	4	5	5	5	4	5	5	4	5	5	4	5	5	5	4	5	4	5	5
4	5	4	5	5	5	4	5	4	5	5	4	5	4	5	4	5	5	4	5	4	5
5	5	5	5	5	5	4	4	5	5	5	4	5	5	5	5	5	5	4	4	4	4
4	5	4	5	4	5	5	4	5	5	5	5	5	5	5	5	5	5	5	5	5	5
3	3	3	3	4	4	4	3	3	3	3	4	3	4	3	3	3	4	4	3	3	4
4	4	4	4	4	5	4	5	4	4	4	4	4	3	4	5	4	4	4	4	4	5
4	4	4	4	4	5	4	4	4	4	4	5	4	5	4	5	4	5	4	5	4	5
4	4	4	5	4	4	5	4	5	4	4	4	4	4	5	5	5	5	5	4	5	5
5	4	3	4	4	4	4	4	4	4	5	4	5	5	5	4	2	4	3	3	2	3
4	4	4	5	5	5	5	4	5	4	5	4	5	5	5	5	5	4	5	5	5	5
5	5	5	5	5	5	5	4	4	4	4	4	4	4	5	4	4	4	4	5	4	5
3	4	4	4	4	4	4	3	4	4	4	4	4	4	4	4	4	4	4	5	4	4
4	4	4	4	4	4	4	5	5	4	5	4	5	5	5	4	5	4	5	4	5	4
2	3	4	4	4	3	4	3	4	3	4	4	4	4	4	5	4	5	4	4	5	4
4	5	4	4	5	4	5	5	5	5	4	5	4	5	4	5	5	4	5	4	5	4
5	5	5	5	5	5	5	5	5	5	5	5	5	5	5	5	5	5	5	5	5	5
5	3	4	3	3	5	4	4	5	4	5	5	5	5	5	4	5	4	5	4	5	4
4	5	4	4	4	5	4	5	5	5	4	5	4	5	4	5	5	5	5	5	5	5
4	5	5	5	4	5	4	5	5	4	5	5	5	5	4	5	4	5	4	5	4	5
4	5	4	4	4	4	4	4	4	4	4	4	4	4	4	4	5	5	5	5	5	5
4	4	4	4	4	4	4	5	4	5	4	5	4	5	4	5	4	4	4	4	5	4
4	4	4	4	4	4	4	4	4	4	4	4	4	4	4	4	4	4	4	4	5	5
4	4	5	4	5	5	5	4	5	4	5	4	5	5	4	4	4	4	4	4	4	5
5	5	5	5	5	5	5	5	5	5	5	5	5	5	5	5	5	5	5	5	5	5
4	4	4	4	4	4	4	4	5	4	4	3	5	5	4	5	4	4	4	4	4	4
5	5	5	5	5	5	5	5	5	5	5	5	5	5	5	5	5	5	5	5	5	5
4	5	5	5	5	5	5	5	5	5	5	5	5	5	5	5	5	5	5	5	5	5
4	5	4	4	4	4	4	4	4	4	5	4	4	5	5	4	4	4	4	4	4	5
4	5	4	4	4	5	4	5	4	5	4	5	5	4	4	5	5	4	5	5	5	5
4	4	4	4	4	4	4	4	4	4	4	4	4	4	4	4	4	4	4	4	4	4
4	4	5	4	5	5	5	5	4	4	4	4	5	5	4	5	4	5	5	5	4	5
5	5	5	5	5	5	5	5	5	5	5	5	5	5	5	5	5	5	5	5	5	5
5	4	5	4	5	5	5	5	5	5	5	5	5	5	5	5	5	5	5	5	5	5
4	4	4	4	4	4	5	5	4	4	4	4	5	5	5	5	4	5	5	5	5	4
4	4	4	4	4	4	4	4	4	5	4	4	4	4	4	4	4	5	4	5	5	5
4	4	4	4	4	5	4	4	4	4	4	4	4	4	4	4	4	4	4	4	4	4
4	4	4	4	4	4	4	4	4	4	4	4	4	4	4	4	4	4	4	5	5	5
5	5	5	5	5	5	5	5	5	5	5	5	5	5	5	5	5	5	5	5	5	5
4	4	5	4	4	4	4	5	5	4	5	4	5	4	5	4	5	5	4	4	4	4
4	4	4	4	4	5	5	4	5	5	4	5	4	5	4	5	4	5	4	5	4	5
4	4	4	4	5	4	4	4	4	5	4	4	4	4	4	5	4	5	4	5	4	5
4	5	5	5	5	5	4	5	5	4	5	5	5	4	5	4	4	5	5	5	4	5
4	4	5	4	5	4	5	4	5	4	5	4	5	4	5	4	5	4	4	5	4	5
4	5	5	4	4	5	5	5	5	5	5	5	5	5	5	5	4	5	5	5	5	4
4	5	4	4	4	4	5	4	4	4	4	4	4	4	4	4	4	4	4	4	4	4
3	4	3	3	4	4	4	3	4	4	4	4	4	4	4	4	4	4	4	4	4	4
4	4	4	4	5	5	5	5	5	5	5	5	4	5	5	5	5	5	5	5	5	5
5	5	5	5	5	5	5	5	5	5	5	5	5	5	4	5	5	5	5	5	5	5
5	4	3	5	4	5	4	4	4	4	4	4	5	5	5	5	4	4	4	4	4	5
4	5	5	5	5	4	5	5	5	5	4	5	5	4	5	4	5	5	5	5	4	4
5	5	5	5	5	5	5	5	5	4	5	5	4	5	4	5	5	5	4	5	4	5
5	5	5	5	5	5	5	5	5	4	5	5	5	5	5	5	5	5	5	5	5	5
4	5	4	5	5	5	5	5	5	5	5	5	5	5	5	4	5	4	4	4	4	4
5	5	5	5	5	5	5	5	5	5	5	5	5	4	5	5	5	5	5	5	5	5
3	3	3	3	3	3	3	4	3	3	3	3	3	3	3	3	3	3	3	3	3	3
5	4	4	4	5	4	4	4	4	5	5	4	5	5	4	5	5	5	5	5	3	4
5	5	3	5	5	5	4	5	5	4	1	1	4	1	3	4	4	4	4	4	2	5
4	4	4	5	5	5	5	5	5	5	5	5	5	5	5	5	5	5	5	4	1	5
4	5	4	4	4	4	4	4	4	4	4	4	4	4	4	4	4	4	4	5	3	4
5	4	3	3	3	3	4	4	4	4	4	4	4	4	4	5	4	5	4	5	2	4
4	5	3	4	4	4	5	4	5	5	5	5	5	5	5	5	4	4	5	4	4	5
5	5	4	5	5	5	5	4	5	5	5	5	5	5	5	5	5	5	5	4	3	5
4	4	4	4	4	4	4	4	4	4	4	4	4	4	4	4	4	4	4	5	4	4
4	4	4	4	4	4	4	4	4	4	4	4	4	4	4	4	4	4	4	5	5	4
5	5	4	5	4	5	5	5	5	5	5	5	5	4	4	5	4	5	5	5	5	5
5	4	5	5	5	5	5	4	4	4	4	4	5	4	2	5	5	4	5	5	5	5
5	5	5	5	5	5	5	5	5	5	5	5	5	5	5	5	5	5	5	5	5	5
5	5	5	5	5	5	5	5	5	5	5	5	5	5	5	5	5	5	5	5	5	5
4	4	3	4	5	5	4	5	5	5	5	5	5	5	5	5	5	5	5	5	5	5
5	5	5	5	5	5	5	5	5	5	5	5	5	5	5	5	5	5	5	5	4	5
4	4	4	4	4	5	4	4	5	5	5	5	5	4	5	4	5	4	5	5	5	5
4	5	5	5	5	5	5	5	5	5	5	5	5	5	5	5	5	5	5	4	2	5
5	5	5	5	5	5	5	5	5	5	5	5	5	5	5	5	5	5	5	5	4	5
4	5	4	5	5	4	4	4	3	4	4	4	4	4	4	4	4	4	4	3	5	4
4	4	4	4	4	4	4	4	4	4	4	4	4	4	4	4	4	4	4	2	5	4
4	4	4	4	4	4	4	4	4	4	4	4	4	4	4	4	4	4	4	4	4	4
4	5	5	5	5	5	5	5	5	5	5	5	5	5	5	5	5	5	5	5	5	5
4	5	5	5	5	5	4	4	4	4	5	5	5	5	5	5	5	5	5	5	5	5
4	5	4	5	5	5	5	5	5	5	5	5	5	5	5	5	5	5	5	5	5	5
4	5	3	5	5	5	4	4	4	4	5	4	5	5	5	5	5	5	5	5	5	5
5	5	5	5	5	5	5	5	5	5	5	5	5	5	5	5	5	5	5	5	5	5
